# Supplementary material for: Comparative Analysis of Membrane Lipids in Psychrophilic and Mesophilic Freshwater Dinoflagellates
Source: Front Plant Sci. 2016 Apr 20;7:524. doi: 10.3389/fpls.2016.00524 (PMC4837943; doi:10.3389/fpls.2016.00524)
Supplement: Supplementary file 1 [file Data_Sheet_1.XLSX]

## Sheet: Dataset
#	RT(min)	EIC	CLASS	molecular species	B. tenuissima	B. dodgei	P. aciculiferum	T. coronata	C. cornutum	G. palustre	J. applanata	P. willei	P. cinctum	P. gatunense
1	34.7	EIC 941.7-943.7 ±All	DGDG	DGDG 34:1	0.418972	0	0	0.549143	0	0	2.10266	0.780604	0	1.90275
2	33	EIC 939.7-941.7 ±All	DGDG	DGDG 34:2	0.217507	0	0	0.345524	0	0	1.00009	0.271045	0	0.776457
3	31.4	EIC 937.7; 953.7 ±All	DGDG	DGDG 34:3	0.673352	0	0	3.48368	0	0	4.33872	0.149828	0.362125	0
4	31.3	EIC 961.3-963.3; 977.3-979.3 ±All	DGDG	DGDG 36:5	0	0.577146	0	0	0	0	2.05678	0	0	0.754883
5	29.1	EIC 959.3-961.3; 975.3-977.3 ±All	DGDG	DGDG 36:6	0	1.66294	0	0.548097	0	0	2.36662	0	0	0.323344
6	27.3	EIC 957.3-959.2; 973.3-975.3 ±All	DGDG	DGDG 36:7	0	0.207481	0	1.52863	1.35993	0	2.53691	0	0	3.30833
7	25.7	EIC 955.3-957.3; 971.2-973.2; 609.2-611.3; 333.3-335.3 ±All	DGDG	DGDG 36:8 (18:4/18:4)	6.58187	7.39973	4.41534	13.1662	20.6978	0	13.6638	1.95962	0.188301	2.01613
8	24.4	EIC 953.2-955.3; 969.2-971.2; 607.2-609.2; 589.2; 591.2; 333.3-335.3 ±All	DGDG	DGDG 36:9 (18:5/18:4)	79.1251	82.3108	81.0769	77.4398	1.39141	17.9221	0	1.73234	13.0203	10.7743
9	23.4	EIC 951.2-953.2; 967.2-969.2; 605.2-607.2; 589.2; 591.2; 331.2-333.3 ±All	DGDG	DGDG 36:10 (18:5/18:5)	15.8132	7.84195	14.5078	2.52743	0	51.4459	0	1.22934	9.45382	7.44272
10	31.3	EIC 985.5-987.5; 1001.5-1003.5 ±All	DGDG	DGDG 38:7	0	0	0	0	0	0	0	0	0	2.93587
11	27.1	EIC 981.7-983.7; 997.7-999.7; 635.5-637.5; 617.5-619.5; 333.4-335.4 ±All	DGDG	DGDG 38:9 (20:5/18:4)	0	0	0	0.411533	65.9852	24.2327	53.5483	89.5843	76.9755	61.8838
12	26.2	EIC 979.7-981.7; 995.7-997.7 ±All	DGDG	DGDG 38:10 (20:5/18:5)	0	0	0	0	9.34889	6.39922	3.35409	4.29294	0	2.73186
13	28.6	EIC 1007.7-1009.7; 1023.7-1025.7; 661.5-663.5; 333.4-335.4 ±All	DGDG	DGDG 40:10	0	0	0	0	1.2168	0	15.032	0	0	5.14948
14	31.5	EIC 797.3-799.3; 813.3; 815.3 ±All	MGDG	MGDG 36:6	0	0	0	0	0	0	1.31091	0	0	0
15	29.8	EIC 795.3-797.3; 811.3-813.3 ±All	MGDG	MGDG 36:7	0	3.85887	0	2.93539	1.4208	0	2.53041	0	0	0
16	28.2	EIC 793.3-795.3; 809.3-811.3; 609.3-611.3; 591.3-593.3; 333.3-335.3 ±All	MGDG	MGDG 36:8 (18:4/18:4)	5.8863	14.547	6.5784	16.0925	20.783	0	22.5928	1.08413	0	0
17	26.9	EIC 791.3-793.3; 807.3-809.3; 607.3-609.3; 589.3-591.3; 333.3-335.3 ±All	MGDG	MGDG 36:9 (18:5/18:4)	29.7282	45.0509	42.1841	43.3368	2.85045	9.48679	0	6.42308	0	0
18	26	EIC 789.3-791.3; 805.3-807.3; 605.3-607.3; 587.3-589.3; 331.3-333.3 ±All	MGDG	MGDG 36:10 (18:5/18:5)	57.8036	36.5433	51.2375	23.9477	1.98916	38.1997	0	17.6688	50.0399	35.4516
19	29.6	EIC 819.7-821.7; 835.7-837.7; 635.5-637.5; 617.5-619.5; 333.4-335.5 ±All	MGDG	MGDG 38:9 (20:5/18:4)	2.22207	0	0	4.16632	45.5016	24.4394	27.0296	33.9769	36.0491	37.3437
20	28.6	EIC 817.7-819.7; 833.7-835.7; 661.5-663.5; 643.5-645.5; 333.5-335.5 ±All	MGDG	MGDG 38:10 (20:5/18:5)	4.3598	0	0	3.04315	27.455	27.874	13.2281	39.3577	11.8244	12.0973
21	31	EIC 845.7-847.7; 861.7-863.7; 567.5-569.5; 549.5-551.5; 333.4-335.5 ±All	MGDG	MGDG 40:10	0	0	0	0.970476	0	0	14.8496	0.333725	0.197158	13.8422
22	30.1	EIC 843.7-845.7; 859.7-861.7; 659.7-661.7; 331.4-333.4 ±All	MGDG	MGDG 40:11	0	0	0	5.5078	0	0	18.4585	1.15562	1.88945	1.26521
23	30.9	EIC 1075.3-1077.3; 1091.3-1093.3 ±All	TGDG	TGDG 32:1	7.62496	14.0664	7.98328	5.07895	100	34.2203	85.0817	63.5731	70.0573	72.8891
24	28.8	EIC 1073.2-1075.2; 1089.3-1091.3 ±All	TGDG	TGDG 32:2	92.375	64.0852	8.90017	8.38472	0	14.7088	2.91063	30.7401	20.1037	0
25	28.3	EIC 1071.2-1073.3; 1087.3-1089.3 ±All	TGDG	TGDG 32:3	0	1.23468	0	0	0	0	0	0	0	0
26	33.4	EIC 1103.3-1105.3; 1119.3-1121.3 ±All	TGDG	TGDG 34:1	0	0	0	8.60493	0	28.1951	12.0076	2.12834	5.65273	27.1109
27	31.6	EIC 1101.3-1103.3; 1117.3-1119.3 ±All	TGDG	TGDG 34:2	0	6.77869	0	21.8978	0	22.8757	0	3.55843	4.18623	0
28	31.6	EIC 1099.3-1101.3; 1117.3-1119.3 ±All	TGDG	TGDG 34:3	0	3.69019	0	56.0336	0	0	0	0	0	0
29	29.7	EIC 1097.3-1099.3; 1113.3-1115.3 ±All	TGDG	TGDG 34:4	0	2.3932	0	0	0	0	0	0	0	0
30	34.1	EIC 1129.3-1131.3; 1145.3-1147.3 ±All	TGDG	TGDG 36:2	0	7.75162	0	0	0	0	0	0	0	0
31	29	EIC 1121.3-1123.3; 1137.3-1139.3 ±All	TGDG	TGDG 36:6	0	0	22.0741	0	0	0	0	0	0	0
32	31.7	EIC 1149.3-1151.3; 1165.3-1167.3 ±All	TGDG	TGDG 38:6	0	0	61.0425	0	0	0	0	0	0	0
33	33.6	EIC 724.6; 746.6 ±All	DGCC	DGCC 32:2	0.494102	0	0	1.00678	0	0.275891	0.0562188	0	0	0
34	31.6	EIC 722.6; 744.6 ±All	DGCC	DGCC 32:3	0.155521	0	0	3.97629	0	0	0.216296	0	0.0245805	0
35	30.3	EIC 720.7; 742.7 ±All	DGCC	DGCC 32:4	0	0	0	3.57538	0	0.214834	0.0716824	0	0.135338	0.0206001
36	28.2333	EIC 718.4; 740.4 ±All	DGCC	DGCC 32:5	0	0	3.3854	0.182152	0	0.596322	0	0	0.0600823	0
37	32.8	EIC 750.8; 772.5 ±All	DGCC	DGCC 34:3	0	0	0	1.48656	0.137625	0	0	0.14455	0.637591	0.0420901
38	31.5	EIC 748.7; 770.7 ±All	DGCC	DGCC 34:4	0	0	0	1.39995	0.216292	0.378955	0	0.244394	1.24945	0.622791
39	31.1667	EIC 746.4; 768.4 ±All	DGCC	DGCC 34:5	3.89568	8.25706	2.68353	2.2723	0.287551	1.53226	2.31431	0.138333	0.518681	0
40	32.4667	EIC 772.4; 794.4 ±All	DGCC	DGCC 36:6 (14:0/22:6)	51.9832	60.4589	46.6036	39.1066	3.45685	28.7031	48.7421	11.1059	11.9319	5.73772
41	26.7	EIC 766.4; 788.4 ±All	DGCC	DGCC 36:9	0	0	0.127413	0	0	0.986639	0	0	0.0241122	0
42	25.7333	EIC 764.4; 786.4 ±All	DGCC	DGCC 36:10	0	0	0.625919	0	0	6.42434	0	0	0.124268	0
43	35.7	EIC 802.7; 824.7 ±All	DGCC	DGCC 38:5	0	0	0	0	0	0	0	0	0	2.39617
44	34.9333	EIC 800.4; 822.4 ±All	DGCC	DGCC 38:6 (16:0/22:6)	17.0109	17.894	23.1245	30.016	80.5649	40.1202	24.9878	66.7582	44.2385	62.043
45	32	EIC 798.9; 820.9 ±All	DGCC	DGCC 38:7	0	0	0	0	0	0	0	0	6.50768	0
46	30.1	EIC 794.7 ±All	DGCC	DGCC 38:9	0	0	0	0	0	1.3452	0	0.237553	1.72722	0.0931474
47	29.2	EIC 792.7 ±All	DGCC	DGCC 38:10	0	0	0	0	0	4.3193	0	0.117877	1.50057	0.0321155
48	36.5	EIC 828.5; 850.5 ±All	DGCC	DGCC 40:6	2.75929	0	0	2.5667	0.550028	0	2.89518	0	1.14367	0.767141
49	35.6667	EIC 826.4; 848.4 ±All	DGCC	DGCC 40:7	2.93472	1.96109	0.671209	1.00283	0.382664	2.00787	3.38441	2.44651	5.00413	1.08379
50	34.0667	EIC 824.4; 846.4 ±All	DGCC	DGCC 40:8	0.497266	0.983178	0	1.05486	0	0.544906	0.0941555	0.0884382	0.161166	0
51	31.0667	EIC 820.4; 842.4 ±All	DGCC	DGCC 40:10	0	0.380263	0	0	0	0	0	0	0	0
52	29.6667	EIC 818.4; 840.4 ±All	DGCC	DGCC 40:11	0	0	1.58462	0.300206	0	1.12631	0	0	0	0
53	32.3	EIC 838.7 ±All	DGCC	DGCC 41:8	0	0	0	0	0	0.956642	0	0	0	0
54	38.4	EIC 854.7 ±All	DGCC	DGCC 42:7	0.420189	0	0	1.34408	0	3.36616	1.97996	0.119191	0.0492388	0.0552684
55	32.2667	EIC 846.4; 868.4 ±All	DGCC	DGCC 42:11	0	3.23849	0	0	0	0	0	0	1.86035	0
56	34.9	EIC 866.4; 888.4 ±All	DGCC	DGCC 43:8	0.194022	0	0	0.509498	0	0	0	0	0	0
57	40.3	EIC 882.7 ±All	DGCC	DGCC 44:7	10.0723	0	0	3.8048	0	0.884687	11.606	1.03453	0.945967	0.947524
58	33.5	EIC 872.6; 894.6 ±All	DGCC	DGCC 44:12 (22:6/22:6)	9.58281	6.82702	19.6872	6.39502	14.4041	6.21635	3.65183	17.5645	21.2564	26.1587
59	33.6333	EIC 866.4; 888.4 ±All	DGCC	DGCC 44:15	0	0	0.987485	0	0	0	0	0	0	0
60	35.5	EIC 894.8; 916.8 ±All	DGCC	DGCC 45:8	0	0	0	0	0	0	0	0	0.899118	0
61	35.9333	EIC 894.4; 916.4 ±All	DGCC	DGCC 46:15	0	0	0.519068	0	0	0	0	0	0	0
62	29.3	EIC 724.4; 746.4; 184.2 ±All	PC	PC 32:5	0	0.538285	6.85006	0	0	0	0	0	0	0
63	31.5	EIC 752.4; 774.4; 184.2 ±All	PC	PC 34:5	0	5.67718	3.25942	0	0	0	0	0	0	0
64	37.9	EIC 786.7; 808.7; 184.1 ±All	PC	PC 36:2	0	0	0	0	0	0	0	0	0	5.69793
65	36.8	EIC 784.7; 806.7; 184.1 ±All	PC	PC 36:3	0	0	0	0	0	0	0	0	0	3.00524
66	32.7333	EIC 778.4; 800.4; 184.2 ±All	PC	PC 36:6 (14:0/22:6)	37.9017	25.4423	20.1207	11.4931	0	31.2115	26.6127	21.1146	24.734	1.59034
67	27.8	EIC 772.4; 794.4; 184.2 ±All	PC	PC 36:9	0	0.477478	0.175478	0	0	0	0	0	0	0
68	26.8667	EIC 770.4; 792.4; 184.2 ±All	PC	PC 36:10	0	0.282906	3.39054	0	0	0	0	0	0	0
69	40.6	EIC 814.7; 836.7; 184.1 ±All	PC	PC 38:2	0	0	0	0	0	0	0	0	0	1.80677
70	35.2333	EIC 806.4; 828.4; 184.2 ±All	PC	PC 38:6 (16:0/22:6)	3.38062	2.36554	6.39117	23.341	0	13.2428	27.5552	25.2717	32.2553	19.0443
71	35.9667	EIC 832.4; 854.4; 184.2 ±All	PC	PC 40:7	9.4313	9.16065	0.756232	0.986704	0	1.09049	2.71107	0	2.04804	0
72	34.3667	EIC 830.4; 852.4; 184.2 ±All	PC	PC 40:8	1.59305	4.45413	0	2.63853	0	0.776944	0	0	0.190395	0
73	32.4	EIC 828.5; 850.5 ±All	PC	PC 40:9	0	0	0	2.86652	0	0	0	0	0.182606	0
74	31.4	EIC 826.4; 848.4; 184.2 ±All	PC	PC 40:10	0	7.27836	0	10.7891	0	0	0	0	0.660783	0
75	30.6	EIC 824.4; 846.4; 184.2 ±All	PC	PC 40:11	0	1.43834	17.3364	0.669403	0	0	0	0	0	0
76	32.6	EIC 852.4; 874.4 ±All	PC	PC 42:11	0	10.6994	0	0	0	0	0	0	0	0
77	34.5	EIC 880.7; 902.7; 184.1 ±All	PC	PC 44:11	0	0	0	0	0	0	0	0	0	2.21224
78	33.7667	EIC 878.4; 900.4; 184.2 ±All	PC	PC 44:12 (22:6/22:6)	47.6933	32.1854	40.8338	45.6051	100	53.6783	43.1211	53.6138	39.9288	66.6432
79	33.9	EIC 872.4; 894.4; 184.2 ±All	PC	PC 44:15	0	0	0.602328	1.61057	0	0	0	0	0	0
80	36.2667	EIC 900.4; 922.4; 184.2 ±All	PC	PC 46:15	0	0	0.283895	0	0	0	0	0	0	0
81	28.9	EIC 765.4 ±All	SQDG	SQDG 30:0	0	0	9.81336	0	0	0	0	0	0	0
82	26.3	EIC 763.4 ±All	SQDG	SQDG 30:1	0	0	74.4989	0	0	0	0	0	0	0
83	29.7	EIC 791.4 ±All	SQDG	SQDG 32:1	0	0	12.2005	0	0	0	0	0	0	0
84	27.6	EIC 789.4 ±All	SQDG	SQDG 32:2	0	0	3.48716	0	0	0	0	0	0	0
85	33.5	EIC 821.5 ±All	SQDG	SQDG 34:0	0	0	0	0	0	0.69475	1.77465	0	0	0
86	32.6	EIC 819.5 ±All	SQDG	SQDG 34:1	13.5143	7.35341	0	4.5144	30.8327	85.0774	38.7559	88.9673	81.5572	77.8582
87	31	EIC 817.5 ±All	SQDG	SQDG 34:2	22.0613	37.4216	0	24.6681	29.033	13.9459	12.4598	11.0327	4.98074	15.8677
88	29.4	EIC 815.5 ±All	SQDG	SQDG 34:3	52.1044	40.6167	0	70.8175	14.2182	0.282006	39.2061	0	3.29595	0
89	28.2	EIC 813.5 ±All	SQDG	SQDG 34:4	12.32	14.6083	0	0	25.9162	0	7.8036	0	10.1661	6.27413
90	31.2	EIC 745.5 ±All	PG	PG 34:2	0	0	0	0	0	100	0	0	0	0
91	31.9	EIC 743.5 ±All	PG	PG 34:3	16.0933	31.2903	0	62.5561	100	0	100	0	0	100
92	30.3	EIC 741.5 ±All	PG	PG 34:4	83.9067	68.7097	0	37.4439	0	0	0	0	0	0
93	34.7	EIC 688.5 ±All	PE	PE 32:1	0	0	0	0	0	41.5584	34.2951	64.1372	0	30.1443
94	33	EIC 686.5 ±All	PE	PE 32:2	100	0	0	0	0	30.6478	27.8061	0	0	28.7667
95	35.4	EIC 714.5 ±All	PE	PE 34:2	0	0	0	0	0	27.7938	37.8988	35.8628	100	41.089
96			Parameters	Sum MGDG (% area)	45.8245	46.4339	47.0678	44.9111	19.9996	34.3999	37.1457	27.4362	37.8659	31.7776
97			Parameters	Sum DGDG (% area)	54.1755	53.5661	52.9322	55.0889	80.0004	65.6001	62.8543	72.5638	62.1341	68.2224
98			Parameters	UI MGDG	9.56277	9.14279	9.44659	9.17014	9.0582	6.16436	9.33408	9.58587	9.6584	9.63922
99			Parameters	UI DGDG	9.03147	8.9273	9.10092	8.56946	8.87148	11.2175	8.34467	8.94522	9.07093	8.76173
100			Parameters	UI TGDG	1.92375	1.80142	6.46568	2.4235	1	3.23319	1.02911	1.34299	1.2429	1
101			Parameters	UI DGCC	6.65968	6.54346	7.36966	6.16331	6.85674	6.97742	6.35738	7.09287	7.57886	7.55637
102			Parameters	UI PC	8.98777	8.97332	9.35964	9.49492	12	9.24714	8.61437	9.21683	8.45193	9.71886
103			Parameters	UI SQDG	2.6323	2.6248	0	2.66303	2.35218	1.13815	2.12508	1.11033	1.42071	1.3469
104			Parameters	UI PG	3.83907	3.6871	0	3.37444	3	2	3	0	0	3
105			Parameters	UI PE	2	0	0	0	0	1.58442	1.65705	1.35863	2	1.69856
106			Parameters	ACL MGDG	36.1316	36	36	36.4033	37.4591	37.0463	38.1375	37.5263	37.0409	37.5931
107			Parameters	ACL DGDG	35.9738	36	36	35.9207	37.344	36.6126	37.5905	37.8535	37.5323	37.5034
108			Parameters	ACL TGDG	32	32.5673	36.5455	33.7307	32	33.0214	32.2402	32.1137	32.1968	32.5422
109			Parameters	ACL DGCC	38.0952	37.0662	38.0695	37.2768	38.7881	37.799	38.0341	38.9282	39.2466	39.523
110			Parameters	ACL PC	40.3241	40.0223	39.8556	40.9621	44	40.6338	40.1092	40.7945	39.9627	41.9255
111			Parameters	ACL SQDG	34	34	0	34	34	34	34	34	34	34
112			Parameters	ACL PG	34	34	0	34	34	34	34	0	0	34
113			Parameters	ACL PE	34	0	0	0	0	32.5559	32.758	32.7173	34	32.8218
	Legend
	MGDG	monogalactosyldiacylglycerol
	DGDG	digalactosyldiacylglycerol
	TGDG	trigalactosyldiacylglycerol
	DGCC	diacylglycerylcarboxyhydroxymethylcholine
	PC	phopshatidylcholine
	SQDG	sulfoquinovosyldiacylglycerol
	PG	phopshatidylglycerol
	PE	phopshatidylethanolamine
	UI	Unsaturation Index
	ACL	Average Chain Length
